# Supplementary material for: Dietary Intake and Arterial Stiffness in Children and Adolescents: A Systematic Review
Source: Nutrients. 2023 Apr 26;15(9):2092. doi: 10.3390/nu15092092 (PMC10180640; doi:10.3390/nu15092092)
Supplement: Supplementary file 1 [file nutrients-15-02092-s001.zip]

Archive with 2 entries (1 files):
- nutrients-2294917-supplementary/
- nutrients-2294917-supplementary/nutrients-2294917-supplementary.pdf
